# Supplementary material for: Patient Eligibility and Results for Brain Metastasis in Phase 3 Trials of Advanced Breast Cancer: A Scoping Review
Source: Cancers (Basel). 2021 Oct 22;13(21):5306. doi: 10.3390/cancers13215306 (PMC8582366; doi:10.3390/cancers13215306)
Supplement: Supplementary file 1 [file cancers-13-05306-s001.zip]

Archive with 1 entries (1 files):
- cancers-1376411-supplementary.pdf
